# Supplementary material for: Body mass index and adiposity influence responses to immune checkpoint inhibition in endometrial cancer
Source: J Clin Invest. 2024 Jun 20;134(17):e180516. doi: 10.1172/JCI180516 (PMC11364395; doi:10.1172/JCI180516)
Supplement: Supporting data values [file jci-134-180516-s148.xlsx]

## Sheet: Figure 2A
	1=event, 0 censored
Months after ICI	Normal	Overweight	Obese
5.14	1
8	1
2.64	1
1.29	1
1.75	1
9.11	1
8.71	1
1.89	1
3.82	1
2.14	1
4.21	1
6.04	1
1.46	1
4.07	0
49.36	0
23.79	1
9.04	1
2.18	1
0.57	1
6.14	1
6.71	0
5.71	1
1.07	0
3.96	1
18.25	1
8.86	1
4.25	1
1.29	1
3.64	1
0.79	1
16.82	0
4.75	1
0.82	1
2.71	1
1.75	1
3.32	1
19	1
2.36	1
12	1
9.5	0
1.75	1
0.96	1
4.36	1
4.43	1
9.54	1
6	1
47	0
8	1
1.29	1
7.79	1
1.25	1
11.79	0
14.07	1
1.75	1
9	1
9.96	1
4.14	1
17.04	0
5.29	1
1.61	1
2	1
28.21	0
1.68	1
1	1
17.89	1
4.5	1
32.36	1
9.75	1
5.96	1
7.14	0
3.96	1
7.82	1
5.86	1
25.75	0
5.18	1
1.93	1
2.39	1
15.39	1
1.75	1
11.11	1
67.25	0
20.71	0
3.5	1
2.64	1
1.57	1
17	1
4	1
3.79	1
1.46	1
29.18	0
2.79	1
10.93	0
10.11	1
2.14	1
3	0
5.25	1
0.36	1
5.57	1
2.57	1
13.93	1
1.82	1
5.71	1
1.75	1
8.14	0
66.68	0
14.54	0
1	1
2.54	1
0.86	1
14.86	1
7.96	1
8.89	1
3	0
2.43	1
1.61	1
1.5	1
5.11	1
1.75	1
0.57	1
1.75	1
0.57	1
10.25	0
1.68	1
1.5	1
1.75	1
3.5	1
5.93	1
4.36	1
6		1
7.5		1
3.75		1
3.75		1
54.5		0
2		1
1.68		1
2.71		1
10		1
19.96		1
4.61		1
1.68		1
1.71		1
15.61		1
2.25		0
2.89		1
22.04		1
5.89		1
4.75		1
10.5		0
10.68		1
7.25		1
8.04		0
9.75		1
6.75		1
1.61		1
14.61		1
0.46		1
11.75		1
21.21		1
3.82		1
59.5		0
3.04		1
5.14		1
14.79		1
34.93		1
30.25		0
7.82		1
2.75		1
7.46		1
9.93		1
3.86		1
15.04		0
5.68		1
5.75		1
1.29		1
4.43		1
9.75		1
4.43		1
60.07		0
9.71		1
6.86		1
10.82		0
47.75		0
0.79		0
13.5		0
9.36		1
1.75		1
19.61		1
10.5		1
2.18		1
6.46		1
19.39		1
9.75		1
0.75		1
8.11		1
1.75		1
66.46		0
9.5		0
3.14		1
4.04		1
6.07		0
31.75		0
4.57		1
65.71		0
10.21		1
1.89		1
5.25		1
5.29		1
4.93		1
38.79		1
42.64		0
39.36		0
1.75		1
1		1
13.21		1
1.04		1
26.75		0
3.29		1
2.14		1
26.5		1
0.36		1
70.43		0
2.25		1
5.32		1
6.64		1
5.75		0
21		0
4.5		0
21.86		1
0.18		0
3.75		1
0.82		1
1.64		0
1.54		1
11.93		1
64		1
4.32		1
7.25		1
44.36		1
3.68		1
6.43		1
1.75		1
2.93		1
3.89		1
3.93		1
4.07		1
58.32		0
50.07		0
11.82		0
36.75		1
19.5		0
6.5		1
5.11		1
7.61		1
15.64		1
3.25		1
3.75		1
2.89		1
3.07		0
28.32		0
2.64		1
4.68		0
27.71		1
2.25		1
5.5		1
32.29		1
15.96		0
2.75		1
1.75		1
5.75		1
1.68		1
9.5		1
1.5		1
2.32		1
11.43		1
3.29		1
1.25		1
3		1
11.82		1
1.75		1
33.5		0
3.75		1
30.25		0
3		0
15.61		1
2.32		1
1.57		1
0.36		0
32.5		0
6.07		1
1.75		1
2.86		1
1.71			1
21.82			1
2.64			1
2.14			1
1.86			1
9			1
7.86			1
8.57			1
5.07			1
2.89			1
12.82			0
0.82			0
7.21			1
2.14			1
3			1
7.25			1
1.18			1
10.5			1
18.43			0
1.96			1
0.82			1
4.96			1
2.18			1
5.18			1
1.96			1
5.82			1
16.11			1
2.82			1
63.25			0
6.5			0
25.86			1
86.29			0
1.07			0
73.75			0
2.93			1
23.04			0
16.75			0
2.07			1
7.25			0
3.75			1
4.32			1
11.43			1
4.25			1
18.04			1
3.82			1
71.75			0
4.14			1
16.36			1
3.39			1
9.25			1
29.75			0
3.14			1
16.18			1
15.93			1
26			0
7.5			1
3.75			1
19.96			0
8.93			1
4.75			1
15.5			0
4.43			1
1.86			1
2.86			1
1.75			1
5.21			0
14.43			1
1.75			1
39.89			0
6.14			1
45.25			0
14.18			0
23.79			1
1.57			1
2.46			1
2.61			1
1.75			1
4.75			1
3.75			1
84.75			0
14			0
11.61			1
15.25			0
10.71			1
27			0
16			0
8.04			1
15.5			1
1.89			1
10.14			1
3.89			1
2.14			1
2.75			1
4.75			1
10.5			0
11.07			1
17.46			0
2.14			1
10.32			1
5.43			1
13.64			1
21.93			0
2.14			1
14.79			1
3.04			0
17.25			0
0.64			1
1.79			0
5.29			1
5.71			1
15.5			0
48.25			0
56.79			0
1.57			1
50.75			0
20.46			1
1.5			0
32.11			0
2.75			1
13.14			1
69.54			0
1.89			1
11.71			0
3.21			1
5.82			1
1.75			1
6.68			1
58.29			0
10.68			1
8.54			1
21.21			0
16.36			0
2.21			1
8.86			1
4.5			0
2.86			1
3			0
7.79			1
10			0
9.18			1
0.39			1
9.89			1
16.29			1
0.36			1
6.43			1
3.93			1
26.71			0
6.54			1
18.75			0
25.64			0
1.68			0
4.25			1
20.75			0
4			0
3.29			1
6.75			0
8.21			1
16			1
35.39			1
4.14			1
11.07			1
5.61			1
2.82			1
4.04			1
4.79			1
21.57			0
7.25			1
45.54			1
28.21			0
31.46			0
17.36			0
4.43			1
69.96			0
13.64			0
29.75			0
84.04			0
5.5			1
10.18			1
2.82			1
2.14			1
1.89			1
5.82			1
1.29			1
23.89			0
7.18			1
1.96			1
13.5			0
3.32			1
1.18			1
1.54			1
17.14			0
3			0
2.18			1
3			0
45.39			0
20.32			0
3.89			1
67.54			0
2.82			1
9.71			0
5.39			1
20.25			1
3.96			1
4.04			1
2.18			1
6.79			1
5.39			1
2.75			1
21.96			1
7.5			1
2.86			1
25.57			0
46.64			0
1.54			0
9.29			1
1.96			1
37			1
0.75			1
5.75			1
2			1
5.14			1
0.54			1
3.07			1
7.57			0
18.96			0
12.36			0
9.75			1
8.25			1
13.46			1
2.75			1
2.75			1
2.75			1
7.75			1

## Sheet: Figure 2B
	1=event, 0 censored
Months after ICI	Normal	Overweight	Obese
32.29	1
64.61	1
4.71	1
50.89	1
5.93	1
10.79	0
8.71	1
15.96	1
3.82	1
11.46	1
4.21	1
6.5	1
5.57	1
4.07	0
49.36	0
25.5	1
17.86	0
2.18	1
5.36	1
8.75	0
6.71	0
7.29	1
1.07	0
5.64	1
22.36	1
17.75	1
4.89	1
4.86	1
11.79	1
0.79	1
16.82	0
4.75	1
7.57	1
4.54	0
42.43	1
21	1
33.57	1
3.43	1
29.5	0
9.5	0
12.96	1
0.96	1
5.29	1
14.25	0
29.64	1
25.25	1
47	0
18	1
4.93	1
39.04	0
3.57	0
11.79	0
18.68	1
4.93	1
63.25	0
36.39	0
5.25	1
17.04	0
6.43	0
2.43	1
15.61	1
28.21	0
20	1
4.79	1
21.89	1
15.64	1
36.5	0
16.75	1
19.18	1
7.14	0
3.96	1
13.96	1
8.75	1
25.75	0
8.18	1
5.29	0
6.21	1
29.61	0
39.96	1
35.04	0
67.25	0
20.71	0
11.11	1
6.14	1
2.89	1
27.68	1
15.04	1
4.57	1
2.14	1
29.18	0
3.07	1
10.93	0
27.07	0
4.86	1
3	0
14.32	1
0.36	1
9.29	1
11	1
30.82	1
2.89	1
30.46	0
15.21	1
8.14	0
66.68	0
14.54	0
1.5	1
14.46	1
15.5	0
14.86	1
19.25	1
10.32	1
3	0
10.79	1
3.54	1
2.36	1
10.39	1
13.54	1
0.75	0
47.75	0
1	1
10.25	0
5.68	0
3.18	1
18.71	1
8.21	1
15.46	1
8.21	0
19.46		1
9.04		1
61.68		1
43.43		1
54.5		0
9.29		0
1.68		1
3.14		1
20.86		1
20.32		1
9.64		1
63.39		1
12.93		1
27.86		1
2.25		0
5.68		1
27.71		0
15.71		0
36.5		0
10.5		0
23.96		1
8		0
8.04		0
22.39		1
12.71		1
3.86		1
16.68		1
0.46		1
22.54		0
34.21		0
7.25		0
59.5		0
9.25		1
11.39		0
18.96		0
34.93		1
30.25		0
9.68		0
19.32		0
12.25		0
44.64		0
10.5		1
15.04		0
8.39		0
67.36		0
1.82		1
14.64		1
52.79		1
4.43		1
60.07		0
9.71		0
16.5		0
10.82		0
47.75		0
0.79		0
13.5		0
24.61		0
7.39		1
32.61		0
13.29		1
7.21		0
10.11		1
45.07		1
32.32		1
1.43		1
15.75		0
2.86		1
66.46		0
9.5		0
5.54		1
34.43		1
6.07		0
31.75		0
4.57		1
65.71		0
22.86		1
2.68		1
12.79		1
5.29		1
5.25		1
39.11		0
42.64		0
39.36		0
11.18		1
1.07		1
17.75		0
1.25		1
26.75		0
3.29		1
4.93		1
28.14		0
1.32		1
70.43		0
5.36		0
9.36		1
10.71		1
5.75		0
21		0
4.5		0
32.93		0
0.18		0
13.86		1
0.82		1
1.64		0
27.04		1
19.86		1
73.29		0
7.93		1
11.36		1
72.71		1
3.96		0
6.43		1
11.46		1
26.5		0
32.39		1
6.96		1
13.71		0
58.32		0
50.07		0
11.82		0
41.5		0
19.5		0
22.89		1
8.04		1
23.07		0
37.61		0
6.82		1
71.79		0
12.75		1
3.07		0
28.32		0
12.82		0
4.68		0
27.71		1
2.25		1
30.5		0
50.75		0
15.96		0
11.39		1
55.68		0
7.71		1
1.68		1
9.11		0
16.43		1
8.43		1
11.43		1
5.79		0
9.68		1
2.96		0
37		0
0.79		0
33.5		0
8.36		1
30.25		0
3		0
33.07		1
7.54		1
2.82		1
0.36		0
32.5		0
6.07		1
4.61		1
16.11		1
1.71			1
32.32			1
14.07			1
16.14			1
3.46			1
35.11			0
30.64			1
12.61			1
8.18			1
3.96			1
12.82			0
0.82			0
15.57			1
10.68			1
3			1
10.54			1
1.75			1
43.93			1
18.43			0
3.25			1
0.82			1
23.86			1
6.57			1
11.25			1
3.46			1
21.39			1
28.79			1
8.25			1
63.25			0
6.5			0
25.86			1
86.29			0
1.07			0
73.75			0
3.89			1
23.04			0
16.75			0
2.07			1
7.25			0
38.25			0
14.75			0
23.14			1
6.82			1
18.04			1
5.86			1
71.75			0
13			1
16.36			1
3.39			1
13.54			1
29.75			0
3.14			1
31.68			1
40.71			0
26			0
8.46			1
24.71			1
19.96			0
21.96			1
19.11			1
15.5			0
7.86			1
14.93			1
13.79			1
18.68			1
5.21			0
27.29			1
11.54			1
39.89			0
27.57			1
45.25			0
14.18			0
46.25			1
17.18			1
2.46			1
2.61			1
10.21			1
6.96			1
7.79			1
84.75			0
14			0
25.96			0
15.25			0
10.71			1
27			0
16			0
38.75			1
40.64			0
18.64			1
11.25			0
5.04			0
8.39			0
18			0
10.29			1
10.5			0
28.57			1
17.46			0
2.14			1
21.18			1
7			0
20.43			1
21.93			0
4.82			1
18.5			0
3.04			0
17.25			0
0.64			1
1.79			0
10.57			0
41.07			1
15.5			0
48.25			0
56.79			0
3.5			1
50.75			0
65.75			0
1.5			0
32.11			0
11.86			1
21.21			1
69.54			0
3.54			1
11.71			0
6.36			1
14.29			1
21.86			1
26.39			0
58.29			0
14.32			1
12.61			0
21.21			0
16.36			0
3.54			0
9.71			0
4.5			0
17.18			1
3			0
21			1
10			0
9.18			1
0.39			1
20.36			0
19.93			0
0.36			1
12.75			0
5.11			1
26.71			0
8.79			1
18.75			0
25.64			0
1.68			0
17.36			1
20.75			0
4			0
19.25			1
6.75			0
10.82			0
23.04			0
36.64			0
18			1
11.79			0
29.61			1
5.75			1
13.39			1
8.14			1
21.57			0
11.86			1
60			0
28.21			0
31.46			0
17.36			0
9.54			1
69.96			0
13.64			0
29.75			0
84.04			0
16.18			1
21.11			1
12.25			0
8.46			0
12.04			1
10			1
1.29			1
23.89			0
9.36			1
7.21			1
13.5			0
19			0
1.18			1
1.64			1
17.14			0
3			0
15.04			1
3			0
45.39			0
20.32			0
13.32			1
67.54			0
9.54			1
9.71			0
8.57			1
23.43			1
12.46			0
5.39			1
3.18			1
11			0
26			0
16.86			1
38.75			0
13.96			1
20.75			0
25.57			0
46.64			0
1.54			0
9.29			1
4.64			0
37			1
3.14			1
28.36			1
3.43			1
16.89			0
0.64			1
6.54			1
7.57			0
18.96			0
12.36			0
19.43			0
37.07			1
22.25			0
10			0
21.11			0
9.82			1
29.21			0

## Sheet: Figure 2C
	1=event, 0 censored
Months after ICI	Normal	Overweight	Obese
5.14	1
8	1
1.29	1
9.11	1
8.71	1
3.82	1
2.14	1
6.04	1
1.46	1
23.79	1
9.04	1
0.57	1
6.14	1
6.71	0
1.07	0
3.96	1
18.25	1
8.86	1
4.25	1
1.29	1
3.64	1
4.75	1
2.71	1
2.36	1
12	1
9.5	0
0.96	1
4.36	1
4.43	1
9.54	1
8	1
1.29	1
11.79	0
14.07	1
9	1
4.14	1
1.61	1
28.21	0
17.89	1
32.36	1
5.96	1
7.14	0
3.96	1
7.82	1
5.86	1
5.18	1
2.39	1
15.39	1
11.11	1
2.64	1
1.57	1
17	1
4	1
3.79	1
2.79	1
10.11	1
2.14	1
5.25	1
5.57	1
13.93	1
5.71	1
14.86	1
7.96	1
8.89	1
1.61	1
5.11	1
0.57	1
1.5	1
3.5	1
5.93	1
4.36	1
6		1
7.5		1
2		1
19.96		1
4.61		1
15.61		1
2.25		0
2.89		1
22.04		1
5.89		1
10.68		1
7.25		1
8.04		0
6.75		1
14.61		1
11.75		1
21.21		1
3.82		1
59.5		0
3.04		1
5.14		1
34.93		1
30.25		0
7.82		1
2.75		1
7.46		1
9.93		1
3.86		1
5.68		1
1.29		1
4.43		1
6.86		1
0.79		0
9.36		1
19.61		1
10.5		1
2.18		1
6.46		1
19.39		1
9.75		1
8.11		1
1.75		1
31.75		0
10.21		1
1.89		1
5.29		1
4.93		1
38.79		1
39.36		0
1		1
13.21		1
26.75		0
3.29		1
2.14		1
26.5		1
5.32		1
6.64		1
5.75		0
21		0
4.5		0
21.86		1
0.18		0
1.64		0
11.93		1
64		1
4.32		1
7.25		1
44.36		1
3.68		1
2.93		1
3.93		1
4.07		1
11.82		0
36.75		1
19.5		0
5.11		1
7.61		1
2.89		1
3.07		0
28.32		0
2.64		1
27.71		1
5.5		1
15.96		0
1.68		1
9.5		1
1.5		1
1.25		1
3		1
11.82		1
33.5		0
15.61		1
2.32		1
1.57		1
0.36		0
6.07		1
1.75		1
2.86		1
1.71			1
21.82			1
1.86			1
9			1
5.07			1
12.82			0
7.21			1
2.14			1
3			1
7.25			1
1.18			1
10.5			1
18.43			0
2.18			1
5.18			1
1.96			1
2.82			1
6.5			0
25.86			1
86.29			0
1.07			0
2.93			1
23.04			0
2.07			1
7.25			0
4.32			1
11.43			1
4.25			1
18.04			1
71.75			0
16.36			1
3.39			1
9.25			1
3.14			1
16.18			1
26			0
7.5			1
8.93			1
15.5			0
4.43			1
1.86			1
2.86			1
5.21			0
14.43			1
6.14			1
23.79			1
2.46			1
4.75			1
3.75			1
84.75			0
11.61			1
10.71			1
8.04			1
15.5			1
10.14			1
3.89			1
2.14			1
4.75			1
10.5			0
17.46			0
2.14			1
10.32			1
5.43			1
13.64			1
21.93			0
2.14			1
17.25			0
0.64			1
5.29			1
5.71			1
1.5			0
13.14			1
11.71			0
5.82			1
6.68			1
8.54			1
21.21			0
16.36			0
2.21			1
8.86			1
4.5			0
2.86			1
3			0
7.79			1
10			0
9.18			1
9.89			1
16.29			1
6.43			1
3.93			1
6.54			1
18.75			0
25.64			0
4.25			1
20.75			0
4			0
3.29			1
6.75			0
8.21			1
16			1
35.39			1
4.14			1
11.07			1
5.61			1
2.82			1
4.79			1
7.25			1
45.54			1
28.21			0
31.46			0
29.75			0
84.04			0
10.18			1
2.82			1
2.14			1
1.29			1
7.18			1
13.5			0
1.18			1
3			0
3			0
5.39			1
20.25			1
4.04			1
2.18			1
5.39			1
2.75			1
21.96			1
2.86			1
25.57			0
9.29			1
0.75			1
2			1
7.57			0
18.96			0
9.75			1
13.46			1
2.75			1

## Sheet: Figure 2D
	1=event, 0 censored
Months after ICI	Normal	Overweight	Obese
32.29	1
64.61	1
50.89	1
10.79	0
8.71	1
3.82	1
11.46	1
6.5	1
5.57	1
25.5	1
17.86	0
5.36	1
8.75	0
6.71	0
1.07	0
5.64	1
22.36	1
17.75	1
4.89	1
4.86	1
11.79	1
4.75	1
4.54	0
3.43	1
29.5	0
9.5	0
0.96	1
5.29	1
14.25	0
29.64	1
18	1
4.93	1
11.79	0
18.68	1
63.25	0
5.25	1
2.43	1
28.21	0
21.89	1
36.5	0
19.18	1
7.14	0
3.96	1
13.96	1
8.75	1
8.18	1
6.21	1
29.61	0
35.04	0
6.14	1
2.89	1
27.68	1
15.04	1
4.57	1
3.07	1
27.07	0
4.86	1
14.32	1
9.29	1
30.82	1
30.46	0
14.86	1
19.25	1
10.32	1
3.54	1
10.39	1
0.75	0
3.18	1
8.21	1
15.46	1
8.21	0
19.46		1
9.04		1
9.29		0
20.32		1
9.64		1
27.86		1
2.25		0
5.68		1
27.71		0
15.71		0
23.96		1
8		0
8.04		0
12.71		1
16.68		1
22.54		0
34.21		0
7.25		0
59.5		0
9.25		1
11.39		0
34.93		1
30.25		0
9.68		0
19.32		0
12.25		0
44.64		0
10.5		1
8.39		0
1.82		1
14.64		1
16.5		0
0.79		0
24.61		0
32.61		0
13.29		1
7.21		0
10.11		1
45.07		1
32.32		1
15.75		0
2.86		1
31.75		0
22.86		1
2.68		1
5.29		1
5.25		1
39.11		0
39.36		0
1.07		1
17.75		0
26.75		0
3.29		1
4.93		1
28.14		0
9.36		1
10.71		1
5.75		0
21		0
4.5		0
32.93		0
0.18		0
1.64		0
19.86		1
73.29		0
7.93		1
11.36		1
72.71		1
3.96		0
26.5		0
6.96		1
13.71		0
11.82		0
41.5		0
19.5		0
8.04		1
23.07		0
12.75		1
3.07		0
28.32		0
12.82		0
27.71		1
30.5		0
15.96		0
1.68		1
9.11		0
16.43		1
9.68		1
2.96		0
37		0
33.5		0
33.07		1
7.54		1
2.82		1
0.36		0
6.07		1
4.61		1
16.11		1
1.71			1
32.32			1
3.46			1
35.11			0
8.18			1
12.82			0
15.57			1
10.68			1
3			1
10.54			1
1.75			1
43.93			1
18.43			0
6.57			1
11.25			1
3.46			1
8.25			1
6.5			0
25.86			1
86.29			0
1.07			0
3.89			1
23.04			0
2.07			1
7.25			0
14.75			0
23.14			1
6.82			1
18.04			1
71.75			0
16.36			1
3.39			1
13.54			1
3.14			1
31.68			1
26			0
8.46			1
21.96			1
15.5			0
7.86			1
14.93			1
13.79			1
5.21			0
27.29			1
27.57			1
46.25			1
2.46			1
6.96			1
7.79			1
84.75			0
25.96			0
10.71			1
38.75			1
40.64			0
11.25			0
5.04			0
8.39			0
10.29			1
10.5			0
17.46			0
2.14			1
21.18			1
7			0
20.43			1
21.93			0
4.82			1
17.25			0
0.64			1
10.57			0
41.07			1
1.5			0
21.21			1
11.71			0
14.29			1
26.39			0
12.61			0
21.21			0
16.36			0
3.54			0
9.71			0
4.5			0
17.18			1
3			0
21			1
10			0
9.18			1
20.36			0
19.93			0
12.75			0
5.11			1
8.79			1
18.75			0
25.64			0
17.36			1
20.75			0
4			0
19.25			1
6.75			0
10.82			0
23.04			0
36.64			0
18			1
11.79			0
29.61			1
5.75			1
8.14			1
11.86			1
60			0
28.21			0
31.46			0
29.75			0
84.04			0
21.11			1
12.25			0
8.46			0
1.29			1
9.36			1
13.5			0
1.18			1
3			0
3			0
8.57			1
23.43			1
5.39			1
3.18			1
26			0
16.86			1
38.75			0
20.75			0
25.57			0
9.29			1
3.14			1
3.43			1
7.57			0
18.96			0
19.43			0
22.25			0
9.82			1

## Sheet: Figure 4A
	1=event, 0 censored
Months after ICI	VAT ≤ 112	VAT > 112
4.07	0
2.36	1
9.11	1
2.79	1
1.93	1
8	1
18.04	1
4.14	1
1.46	1
5.14	1
2.64	1
5.18	1
3.68	1
5.71	1
29.18	0
1.89	1
3.96	1
5.93	1
6.71	0
3.86	1
1.29	1
11.11	1
3.5	1
23.79	1
4.32	1
1.29	1
9.5	0
2	1
0.64	1
21.96	1
6	1
1.75	1
1.75	1
10.25	0
14.07	1
12	1
3.75	1
1.75	1
0.79	0
9.04	1
4	1
70.43	0
18.25	1
8	1
0.57	1
9.54	1
9.75	1
2.14	1
1.75	1
32.36	1
2.18	1
3.82	1
11.79	0
5.89	1
6.14	1
4.93	1
3.32	1
1.29	1
1.75	1
1.75	1
16.82	0
14.86	1
1.29	1
8.89	1
4.25	1
9	1
10.5	0
8.86	1
6	1
8.71	1
3.82	1
5.11	1
1.46	1
7.14	0
1.75	1
1.71	1
1.75	1
3	0
10.5	1
3.64	1
1.25	1
66.68	0
54.5	0
9.75	1
49.36	0
17.04	0
6.04	1
4.75	1
60.07	0
23.04	0
1.5	1
1.75	1
4.43	1
59.5	0
0.79	1
5.5	1
1.68	1
7.86	1
64	1
2.89	1
8.04	0
14.54	0
1.75	1
1.57	1
5.29	1
15.61	1
9.71	1
28.21	0
1.68	1
13.93	1
10	1
17.89	1
1.25	1
7.5	1
4.32	1
5.71	1
10.93	0
0.82	1
0.82	1
2.18	1
47	0
7.82	1
1.89	1
15.39	1
11.75	1
1.61	1
32.11	0
4.43	1
1.68	1
3.29	1
6.43	1
1.07	0
4.25	1
4.75	1
22.04	1
7.82	1
3.82	1
5.11	1
7.96	1
4.68	0
3.75	1
10.11	1
5.25	1
2.75	1
2.64	1
1	1
5.75	0
21.86	1
6.75	1
4.21	1
1.54	1
44.36	1
1.75	1
5.29	1
3	0
1.82	1
9.96	1
2.14	1
2.14	1
2.93	1
31.75	0
2.71	1
33.5	0
3	1
6.68	1
4.07	1
19	1
5.82	1
7.79	1
11.61	1
2.14	1
15.04	0
47.75	0
1.89	1
9.75	1
0.46	1
2.71	1
8.04	1
18.43	0
3.79	1
6.5	1
5.96	1
8.11	1
3.04	1
3.89	1
19.96	1
4.43	1
7.61	1
11.82	1
36.75	1
1.75	1
10.82	0
0.36	1
4.04	1
2.75	1
28.21	0
32.29	1
15.61	1
3	1
3.25	1
7.5	1
4.14	1
2.61	1
4.96	1
5.18	1
7.25	1
3	0
19.96	0
2.43	1
0.18	0
11.93	1
8.93	1
5.32	1
11.82	0
1.68	1
5.5	1
0.57	1
6.46	1
1.75	1
14.79	1
3.5	1
15.96	0
2.32	1
1.57	1
9.25	1
17.46	0
1.75	1
0.75	1
5.39	1
2.25	1
5.71	1
9.71	0
1.61	1
1.5	1
21.21	1
3.93	1
1	1
10.68	1
25.75	0
5.86	1
0.57	1
30.25	0
10.21	1
35.39	1
1	1
2.57	1
25.64	0
2.39	1
9.75	1
9.5	0
1.57	1
5.57		1
1.64		0
20.71		0
2.25		0
9.93		1
19.61		1
1.86		1
6.5		0
11.43		1
39.89		0
15.5		0
39.36		0
1.04		1
2.86		1
5.07		1
14.43		1
4.5		1
1.61		1
7.25		1
9.5		1
1.75		1
58.32		0
2.89		1
1.5		1
11.43		1
2.86		1
48.25		0
3.75		1
3.75		1
67.25		0
0.36		1
4.5		0
29.75		0
25.57		0
6.54		1
5.75		1
5.29		1
9.18		1
9.36		1
3.75		1
1.79		0
16.36		0
8.54		1
8.14		0
6.86		1
2.14		1
14.61		1
7.21		1
4		0
5.82		1
2.89		1
17.25		0
1.75		1
50.07		0
19.5		0
42.64		0
65.71		0
1.68		1
1.96		1
3.04		0
6.43		1
1.57		1
73.75		0
13.5		0
1.71		1
16		1
45.54		1
20.46		1
1.89		1
0.96		1
86.29		0
16.36		1
17		1
3.75		1
9		1
2.18		1
2.32		1
5.21		0
45.25		0
2.75		1
12.82		0
2.82		1
6.14		1
1.75		1
16.11		1
2.86		1
10.68		1
4.43		1
2.64		1
21.82		1
2.75		1
7.79		1
7.18		1
23.79		1
2.93		1
3.07		0
1.18		1
10.5		0
1.96		1
7.46		1
2.75		1
4.14		1
5.14		1
4.5		0
25.86		1
3.75		1
27		0
2.14		1
0.82		1
3.93		1
5.75		1
17.14		0
18.75		0
4.57		1
3.29		1
0.36		0
15.5		1
16.18		1
13.14		1
19.39		1
16.29		1
4.25		1
8.21		1
5.68		1
15.5		0
7.25		0
1.96		1
3.32		1
26.75		0
5.25		1
1.07		0
10.71		1
45.39		0
0.86		1
3.29		1
1.54		1
11.71		0
4.36		1
63.25		0
26		0
8.25		1
15.25		0
14		0
67.54		0
4.36		1
3.75		1
2.14		1
28.32		0
5.75		1
14.79		1
3.14		1
21.21		0
29.75		0
7.25		1
38.79		1
66.46		0
4.43		1
4.75		1
34.93		1
30.25		0
50.75		0
13.5		0
5.43		1
5.39		1
37		1
84.04		0
0.36		1
1.75		1
26.5		1
27.71		1
3.14		1
3		0
10.5		1
2.86		1
13.46		1
10		0
10.14		1
2.14		1
10.18		1
5.61		1
3.96		1
6.79		1
3.21		1
2.21		1
9.89		1
2.18		1
21.93		0
5.82		1
2.82		1
0.39		1
9.75		1
16.75		0
4.61		1
2.75		1
7.57		0
71.75		0
3.89		1
13.64		1
3		0
2.07		1
11.07		1
0.54		1
1.86		1
69.54		0
58.29		0
3.89		1
0.82		0
1.5		0
4.75		1
2.75		1
6.75		0
15.64		1
8.86		1
1.18		1
16		0
4.04		1
5.14		1
31.46		0
23.89		0
1.75		1
2.82		1
7.5		1
3.96		1
1.96		1
7.25		1
21.57		0
1.68		0
3		0
20.32		0
10.32		1
4.79		1
0.75		1
1.89		1
4.04		1
56.79		0
69.96		0
3.07		1
15.93		1
20.25		1
12.36		0
7.75		1
2.75		1
2.82		1
46.64		0
26.71		0
2		1
9.29		1
1.54		0
13.64		0

## Sheet: Figure 4B
	1=event, 0 censored
Months after ICI	VAT ≤ 112	VAT > 112
4.07	0
3.43	1
10.79	0
3.07	1
5.29	0
18	1
18.04	1
5.25	1
2.14	1
32.29	1
4.71	1
8.18	1
3.96	0
7.29	1
29.18	0
15.96	1
5.64	1
15.46	1
6.71	0
10.5	1
1.82	1
35.04	0
11.11	1
25.5	1
7.93	1
50.89	1
9.5	0
9.29	0
0.64	1
38.75	0
19.46	1
39.96	1
12.96	1
10.25	0
18.68	1
29.5	0
61.68	1
55.68	0
0.79	0
17.86	0
15.04	1
70.43	0
22.36	1
64.61	1
5.36	1
29.64	1
16.75	1
11.46	1
5.93	1
36.5	0
7.21	0
3.82	1
11.79	0
15.71	0
8.75	0
5.25	1
21	1
4.93	1
7.39	1
0.79	0
16.82	0
14.86	1
4.86	1
10.32	1
4.89	1
63.25	0
10.5	0
17.75	1
25.25	1
8.71	1
7.25	0
10.39	1
5.57	1
7.14	0
18.71	1
12.93	1
47.75	0
3	0
13.29	1
11.79	1
3.57	0
66.68	0
54.5	0
22.39	1
49.36	0
17.04	0
6.5	1
36.5	0
60.07	0
23.04	0
3.18	1
42.43	1
14.25	0
59.5	0
0.79	1
30.5	0
20	1
30.64	1
73.29	0
5.68	1
8.04	0
14.54	0
2.86	1
2.89	1
6.43	0
33.07	1
9.71	0
28.21	0
63.39	1
30.82	1
20.86	1
21.89	1
9.68	1
9.04	1
14.75	0
30.46	0
10.93	0
0.82	1
7.57	1
2.18	1
47	0
13.96	1
2.68	1
29.61	0
22.54	0
3.86	1
32.11	0
7.86	1
1.68	1
3.29	1
12.75	0
1.07	0
17.36	1
4.75	1
27.71	0
9.68	0
5.86	1
8.04	1
19.25	1
4.68	0
43.43	1
27.07	0
14.32	1
19.32	0
6.14	1
1.07	1
5.75	0
32.93	0
12.71	1
4.21	1
27.04	1
72.71	1
11.46	1
5.29	1
3	0
2.89	1
36.39	0
4.86	1
4.93	1
3.89	1
31.75	0
4.54	0
33.5	0
3	1
26.39	0
13.71	0
33.57	1
21.39	1
39.04	0
25.96	0
16.14	1
15.04	0
47.75	0
18.64	1
52.79	1
0.46	1
3.14	1
38.75	1
18.43	0
4.57	1
22.89	1
19.18	1
15.75	0
9.25	1
32.39	1
20.32	1
4.43	1
23.07	0
37	0
41.5	0
11.54	1
10.82	0
1.32	1
34.43	1
11.86	1
28.21	0
50.75	0
27.86	1
2.96	0
6.82	1
8.46	1
18	1
2.61	1
23.86	1
11.25	1
8	0
3	0
19.96	0
10.79	1
0.18	0
19.86	1
21.96	1
9.36	1
11.82	0
5.68	0
16.18	1
0.75	0
10.11	1
13.54	1
18.96	0
8.21	1
15.96	0
7.54	1
2.82	1
13.54	1
17.46	0
4.93	1
1.43	1
8.57	1
5.36	0
41.07	1
9.71	0
2.43	1
2.36	1
34.21	0
6.96	1
1.5	1
23.96	1
25.75	0
8.75	1
1	1
30.25	0
22.86	1
36.64	0
4.79	1
11	1
25.64	0
6.21	1
32.32	1
9.5	0
3.5	1
9.29		1
1.64		0
20.71		0
2.25		0
44.64		0
32.61		0
3.46		1
6.5		0
23.14		1
39.89		0
15.5		0
39.36		0
1.25		1
17.18		1
8.18		1
27.29		1
15.64		1
3.54		1
11.36		1
9.11		0
10.21		1
58.32		0
12.75		1
16.43		1
11.43		1
16.11		1
48.25		0
13.86		1
7.79		1
67.25		0
0.36		1
4.5		0
29.75		0
25.57		0
8.79		1
67.36		0
10.57		0
9.18		1
24.61		0
38.25		0
1.79		0
16.36		0
12.61		0
8.14		0
16.5		0
4.82		1
16.68		1
15.57		1
4		0
14.29		1
3.96		1
17.25		0
21.86		1
50.07		0
19.5		0
42.64		0
65.71		0
1.68		1
3.46		1
3.04		0
6.43		1
17.18		1
73.75		0
13.5		0
1.71		1
23.04		0
60		0
65.75		0
3.54		1
0.96		1
86.29		0
16.36		1
27.68		1
71.79		0
35.11		0
6.57		1
8.43		1
5.21		0
45.25		0
10		0
12.82		0
8.25		1
27.57		1
11.18		1
28.79		1
13.79		1
14.32		1
14.64		1
12.82		0
32.32		1
18		0
21		1
9.36		1
46.25		1
26.5		0
3.07		0
1.75		1
10.5		0
7.21		1
12.25		0
16.86		1
13		1
11.39		0
4.5		0
25.86		1
24.71		1
27		0
8.39		0
0.82		1
5.11		1
28.36		1
17.14		0
18.75		0
4.57		1
5.79		0
0.36		0
40.64		0
31.68		1
21.21		1
45.07		1
19.93		0
6.82		1
10.82		0
8.39		0
15.5		0
7.25		0
4.64		0
19		0
26.75		0
12.79		1
1.07		0
10.71		1
45.39		0
15.5		0
19.25		1
1.64		1
11.71		0
5.29		1
63.25		0
26		0
37.07		1
15.25		0
14		0
67.54		0
8.21		0
8.36		1
10.68		1
28.32		0
7.71		1
18.5		0
3.14		1
21.21		0
29.75		0
10.54		1
39.11		0
66.46		0
9.54		1
6.96		1
34.93		1
30.25		0
50.75		0
13.5		0
7		0
26		0
37		1
84.04		0
0.36		1
18.68		1
28.14		0
27.71		1
5.54		1
3		0
43.93		1
20.75		0
22.25		0
10		0
11.25		0
2.14		1
21.11		1
29.61		1
12.46		0
11		0
6.36		1
3.54		0
20.36		0
3.18		1
21.93		0
10		1
9.54		1
0.39		1
19.43		0
16.75		0
9.64		1
11.39		1
7.57		0
71.75		0
5.04		0
20.43		1
3		0
2.07		1
11.79		0
0.64		1
14.93		1
69.54		0
58.29		0
13.32		1
0.82		0
1.5		0
10.29		1
9.82		1
6.75		0
37.61		0
9.71		0
1.18		1
16		0
13.39		1
16.89		0
31.46		0
23.89		0
4.61		1
12.25		0
13.96		1
3.96		1
3.25		1
11.86		1
21.57		0
1.68		0
3		0
20.32		0
21.18		1
8.14		1
3.14		1
12.04		1
5.39		1
56.79		0
69.96		0
6.54		1
40.71		0
23.43		1
12.36		0
29.21		0
21.11		0
5.75		1
46.64		0
26.71		0
3.43		1
9.29		1
1.54		0
13.64		0

## Sheet: Figure 4C
	1=event, 0 censored
Months after ICI	SAT ≤ 270	SAT > 270
4.07	0
1.46	1
16.82	0
1.07	0
2.14	1
2.18	1
5.71	1
1.29	1
23.79	1
6.14	1
4.14	1
0.64	1
2.79	1
18.04	1
5.18	1
18.25	1
4.25	1
3.96	1
28.21	0
3.64	1
6.71	0
9.11	1
0.57	1
3.82	1
4.75	1
4	1
1.89	1
4.07	1
21.96	1
8	1
1.89	1
0.82	1
5.14	1
2.64	1
1.25	1
2.71	1
0.79	0
2.14	1
1.61	1
11.79	0
3.32	1
14.07	1
49.36	0
10.68	1
0.86	1
1.75	1
8.86	1
7.25	1
1.82	1
9.54	1
1.5	1
4.43	1
4.5	1
2.36	1
6	1
2.75	1
1.93	1
9.04	1
0.79	1
9.25	1
0.36	0
1.75	1
12	1
17.89	1
1.29	1
2.14	1
8.71	1
5.71	1
3.79	1
3	0
10.93	0
60.07	0
1.75	1
9.5	0
6.43	1
21.21	1
1.75	1
8.04	0
7.96	1
9	1
7.82	1
19	1
13.5	0
0.96	1
3.5	1
6	1
3.82	1
10.5	1
9.71	1
1	1
5.75	1
38.79	1
58.32	0
34.93	1
66.68	0
12.82	0
1.46	1
10	1
1.75	1
1.68	1
3	0
32.36	1
29.18	0
4.21	1
50.07	0
5.96	1
2.57	1
10.32	1
47	0
3.82	1
20.71	0
9.75	1
6.75	1
8	1
3.75	1
31.75	0
19.39	1
1.71	1
26.5	1
6.86	1
2.14	1
5.11	1
5.25	1
1.29	1
54.5	0
1.5	1
30.25	0
66.46	0
1.75	1
1.96	1
4.57	1
0.36	1
5.86	1
14.86	1
65.71	0
1.75	1
7.5	1
6.5	1
0.57	1
2.89	1
2.64	1
15.5	1
1.57	1
27.71	1
1.75	1
59.5	0
5.29	1
9.36	1
11.11	1
19.96	1
10.82	0
7.79	1
67.25	0
5.89	1
1.25	1
5.25	1
15.61	1
7.46	1
1.04	1
0.36	1
7.25	1
9.93	1
10.5	1
5.11	1
7.14	0
1.89	1
3.75	1
3.68	1
3.86	1
2	1
10.11	1
4.75	1
4.36	1
5.29	1
13.93	1
1.68	1
9.5	0
42.64	0
11.82	0
18.75	0
3.75	1
8.89	1
0.82	1
25.75	0
10.5	0
4.43	1
5.82	1
28.32	0
2.39	1
1.71	1
26.75	0
10.25	0
2.25	0
70.43	0
9.5	1
17.04	0
3.04	1
15.61	1
16.75	0
2.75	1
14.54	0
15.39	1
4.61	1
1.61	1
1	1
1.29	1
4.5	0
4.43	1
5.14	1
1.75	1
1.68	1
16.18	1
3	0
5.75	1
1.75	1
31.46	0
0.18	0
1	1
2.14	1
14.79	1
1.86	1
39.36	0
4.32	1
3.75	1
21.82	1
2.71	1
8.93	1
15.93	1
15.04	0
2.25	1
1.61	1
10.21	1
8.14	0
45.25	0
16.11	1
3	1
5.5	1
2.14	1
17	1
9.75	1
18.43	0
6.46	1
3	1
1.96	1
2.89	1
1.68	1
2.43	1
9.75	1
1.64	0
2.64	1
1.75	1
71.75		0
22.04		1
3.5		1
5.93		1
21.86		1
5.57		1
1.86		1
39.89		0
2.18		1
7.82		1
1.54		1
2.07		1
0.82		0
7.25		1
13.64		0
4.68		0
3.14		1
1.75		1
14.61		1
5.32		1
2.93		1
0.46		1
7.61		1
86.29		0
1.75		1
15.5		0
1.75		1
1.5		1
3.07		0
4.5		0
1.89		1
5.68		1
3.29		1
23.79		1
1.75		1
2.32		1
10.14		1
0.39		1
4.04		1
3.93		1
15.64		1
48.25		0
5.07		1
7.25		0
1.07		0
56.79		0
4.75		1
11.82		1
11.93		1
3.21		1
3.89		1
3.25		1
0.82		1
13.14		1
5.75		0
7.21		1
11.43		1
1.5		0
44.36		1
47.75		0
11.75		1
17.25		0
3.89		1
28.21		0
73.75		0
20.25		1
4.43		1
5.82		1
32.29		1
1.75		1
4.14		1
19.96		0
3.93		1
15.96		0
16		0
6.5		0
4.96		1
0.75		1
25.64		0
2.82		1
26		0
13.64		1
5.21		0
25.86		1
0.57		1
1.68		1
2.93		1
36.75		1
64		1
14.43		1
1.75		1
9.96		1
2.14		1
29.75		0
14.79		1
5.82		1
16.29		1
19.61		1
1.18		1
10.68		1
16.36		1
21.21		0
2.18		1
3.75		1
8.11		1
11.61		1
9		1
32.11		0
2.61		1
69.54		0
0.36		1
9.89		1
5.29		1
5.71		1
11.43		1
1.75		1
3.75		1
1.75		1
9.75		1
29.75		0
63.25		0
1.68		0
2.14		1
15.25		0
33.5		0
14		0
23.89		0
2.82		1
3.75		1
4.04		1
2.75		1
10.71		1
4.75		1
3		0
4.93		1
1.57		1
7.5		1
23.04		0
3.29		1
7.86		1
2.75		1
1.54		0
67.54		0
1.89		1
10.5		0
19.5		0
8.54		1
20.46		1
2.86		1
6.14		1
26.71		0
2.89		1
1.18		1
21.93		0
6.75		0
15.5		0
10		0
5.18		1
2.32		1
10.18		1
50.75		0
69.96		0
5.61		1
3.07		1
21.57		0
13.5		0
1.57		1
5.43		1
2.86		1
5.75		1
30.25		0
6.79		1
8.21		1
3.14		1
1.79		0
4.79		1
35.39		1
1.57		1
7.79		1
4.25		1
3.75		1
3.04		0
3		0
4.14		1
6.68		1
7.25		1
6.04		1
4.43		1
7.5		1
3.32		1
7.18		1
8.04		1
3.96		1
17.46		0
27		0
4.25		1
58.29		0
4.04		1
2.82		1
37		1
11.71		0
84.04		0
6.54		1
4.32		1
9.18		1
3		0
20.32		0
4		0
5.5		1
4.36		1
3.96		1
16		1
16.36		0
3.29		1
45.39		0
2.82		1
2		1
1.96		1
46.64		0
3.89		1
11.07		1
6.43		1
1.54		1
2.75		1
2.86		1
7.75		1
17.14		0
8.25		1
45.54		1
8.86		1
12.36		0
9.29		1
2.21		1
2.18		1
7.57		0
9.75		1
2.75		1
5.14		1
2.75		1
2.86		1
0.75		1
0.54		1
5.39		1
5.39		1
13.46		1
2.75		1
9.71		0
25.57		0
1.96		1

## Sheet: Figure 4D
	1=event, 0 censored
Months after ICI	SAT ≤ 270	SAT > 270
4.07	0
5.57	1
16.82	0
1.07	0
2.14	1
2.18	1
7.29	1
50.89	1
25.5	1
8.75	0
5.25	1
0.64	1
3.07	1
18.04	1
8.18	1
22.36	1
4.89	1
5.64	1
28.21	0
11.79	1
6.71	0
10.79	0
5.36	1
3.82	1
4.75	1
15.04	1
2.68	1
13.71	0
38.75	0
64.61	1
15.96	1
7.57	1
32.29	1
4.71	1
3.57	0
4.54	0
0.79	0
11.46	1
3.54	1
11.79	0
21	1
18.68	1
49.36	0
23.96	1
15.5	0
5.93	1
17.75	1
8	0
2.89	1
29.64	1
2.36	1
14.25	0
15.64	1
3.43	1
19.46	1
19.32	0
5.29	0
17.86	0
0.79	1
13.54	1
0.36	0
39.96	1
29.5	0
21.89	1
4.93	1
4.86	1
8.71	1
30.46	0
4.57	1
3	0
10.93	0
60.07	0
4.93	1
9.5	0
6.43	1
34.21	0
42.43	1
8.04	0
19.25	1
63.25	0
13.96	1
33.57	1
13.5	0
0.96	1
11.11	1
25.25	1
7.25	0
13.29	1
9.71	0
1.07	1
67.36	0
39.11	0
58.32	0
34.93	1
66.68	0
12.82	0
2.14	1
20.86	1
2.86	1
20	1
3	0
36.5	0
29.18	0
4.21	1
50.07	0
19.18	1
11	1
21.18	1
47	0
5.86	1
20.71	0
16.75	1
12.71	1
18	1
13.86	1
31.75	0
45.07	1
12.93	1
28.14	0
16.5	0
4.93	1
10.39	1
12.79	1
4.86	1
54.5	0
3.18	1
30.25	0
66.46	0
47.75	0
3.46	1
4.57	1
1.32	1
8.75	1
14.86	1
65.71	0
12.96	1
9.04	1
22.89	1
1	1
12.75	1
6.14	1
40.64	0
2.89	1
27.71	1
18.71	1
59.5	0
5.29	1
24.61	0
35.04	0
20.32	1
10.82	0
39.04	0
67.25	0
15.71	0
9.68	1
14.32	1
27.86	1
12.25	0
1.25	1
0.36	1
10.54	1
44.64	0
43.93	1
8.04	1
7.14	0
18.64	1
24.71	1
3.96	0
10.5	1
9.29	0
27.07	0
36.5	0
5.29	1
6.43	0
30.82	1
1.68	1
9.5	0
42.64	0
11.82	0
18.75	0
61.68	1
10.32	1
0.82	1
25.75	0
10.5	0
7.86	1
21.39	1
28.32	0
6.21	1
1.71	1
26.75	0
10.25	0
2.25	0
70.43	0
9.11	0
17.04	0
9.25	1
33.07	1
16.75	0
11.39	1
14.54	0
29.61	0
9.64	1
3.86	1
1.5	1
1.82	1
4.5	0
14.64	1
11.39	0
55.68	0
63.39	1
31.68	1
3	0
7.71	1
7.39	1
31.46	0
0.18	0
4.79	1
10.68	1
18.96	0
14.93	1
39.36	0
7.93	1
43.43	1
32.32	1
3.14	1
21.96	1
40.71	0
15.04	0
5.36	0
2.43	1
22.86	1
8.14	0
45.25	0
28.79	1
2.96	0
30.5	0
16.14	1
27.68	1
52.79	1
18.43	0
10.11	1
3	1
3.25	1
5.68	1
5.68	0
10.79	1
32.32	1
1.64	0
12.82	0
4.61	1
71.75		0
27.71		0
8.21		1
15.46		1
32.93		0
9.29		1
3.46		1
39.89		0
7.21		0
9.68		0
27.04		1
2.07		1
0.82		0
11.36		1
13.64		0
4.68		0
5.54		1
11.46		1
16.68		1
9.36		1
26.5		0
0.46		1
23.07		0
86.29		0
11.18		1
15.5		0
13.54		1
16.43		1
3.07		0
4.5		0
3.54		1
8.39		0
3.29		1
46.25		1
18.68		1
8.43		1
11.25		0
0.39		1
34.43		1
5.11		1
37.61		0
48.25		0
8.18		1
7.25		0
1.07		0
56.79		0
10.29		1
37		0
19.86		1
6.36		1
32.39		1
6.82		1
0.82		1
21.21		1
5.75		0
15.57		1
11.43		1
1.5		0
72.71		1
47.75		0
22.54		0
17.25		0
5.04		0
28.21		0
73.75		0
23.43		1
4.43		1
14.29		1
50.75		0
21.86		1
13		1
19.96		0
6.96		1
15.96		0
16		0
6.5		0
23.86		1
1.43		1
25.64		0
8.25		1
26		0
20.43		1
5.21		0
25.86		1
0.75		0
1.68		1
3.89		1
41.5		0
73.29		0
27.29		1
10.21		1
36.39		0
4.82		1
29.75		0
18.5		0
10		1
19.93		0
32.61		0
1.18		1
14.32		1
16.36		1
21.21		0
6.57		1
38.25		0
15.75		0
25.96		0
35.11		0
32.11		0
2.61		1
69.54		0
0.36		1
20.36		0
10.57		0
41.07		1
23.14		1
11.54		1
71.79		0
0.79		0
22.39		1
29.75		0
63.25		0
1.68		0
8.39		0
15.25		0
33.5		0
14		0
23.89		0
5.75		1
8.36		1
13.39		1
18		0
10.71		1
6.96		1
3		0
5.25		1
3.5		1
8.46		1
23.04		0
19.25		1
30.64		1
11.86		1
1.54		0
67.54		0
12.04		1
10.5		0
19.5		0
12.61		0
65.75		0
16.11		1
27.57		1
26.71		0
3.96		1
1.75		1
21.93		0
6.75		0
15.5		0
10		0
11.25		1
7.54		1
21.11		1
50.75		0
69.96		0
29.61		1
6.54		1
21.57		0
13.5		0
17.18		1
7		0
13.79		1
28.36		1
30.25		0
11		0
10.82		0
3.14		1
1.79		0
8.14		1
36.64		0
2.82		1
21		1
17.36		1
7.79		1
3.04		0
3		0
18		1
26.39		0
11.86		1
6.5		1
9.54		1
13.96		1
19		0
9.36		1
38.75		1
3.96		1
17.46		0
27		0
6.82		1
58.29		0
5.39		1
9.54		1
37		1
11.71		0
84.04		0
8.79		1
14.75		0
9.18		1
3		0
20.32		0
4		0
16.18		1
8.21		0
12.46		0
23.04		0
16.36		0
5.79		0
45.39		0
12.25		0
3.43		1
7.21		1
46.64		0
13.32		1
11.79		0
12.75		0
1.64		1
16.86		1
17.18		1
29.21		0
17.14		0
37.07		1
60		0
9.71		0
12.36		0
9.29		1
3.54		0
3.18		1
7.57		0
19.43		0
21.11		0
16.89		0
9.82		1
20.75		0
3.14		1
0.64		1
26		0
8.57		1
22.25		0
10		0
9.71		0
25.57		0
4.64		0

## Sheet: Figure 5A
	1=event, 0 censored
Months after ICI	Normal	Overweight	Obese
2.64	1
1.29	1
9.11	1
1.89	1
3.82	1
2.14	1
1.46	1
23.79	1
9.04	1
2.18	1
0.57	1
6.71	0
1.07	0
18.25	1
8.86	1
4.25	1
1.29	1
4.75	1
0.82	1
2.71	1
19	1
2.36	1
9.5	0
9.54	1
8	1
1.29	1
7.79	1
1.25	1
11.79	0
1.75	1
9	1
4.14	1
5.29	1
1.68	1
17.89	1
32.36	1
9.75	1
5.96	1
7.14	0
7.82	1
5.86	1
5.18	1
1.93	1
2.39	1
1.75	1
11.11	1
3.5	1
1.57	1
4	1
1.46	1
2.14	1
5.25	1
0.36	1
5.57	1
2.57	1
13.93	1
14.86	1
2.54	1
1.61	1
1.75	1
0.57	1
1.5	1
1.75	1
3.5	1
5.93	1
4.36	1
7.5		1
3.75		1
2		1
1.68		1
10		1
4.61		1
1.68		1
10.68		1
7.25		1
6.75		1
14.61		1
0.46		1
11.75		1
21.21		1
3.82		1
3.04		1
7.82		1
9.93		1
3.86		1
5.68		1
5.75		1
1.29		1
4.43		1
9.75		1
6.86		1
0.79		0
13.5		0
1.75		1
19.61		1
10.5		1
2.18		1
6.46		1
19.39		1
8.11		1
4.04		1
31.75		0
10.21		1
1.89		1
4.93		1
1.04		1
13.21		1
26.75		0
2.14		1
5.32		1
4.5		0
21.86		1
0.18		0
3.75		1
1.64		0
11.93		1
64		1
7.25		1
44.36		1
3.68		1
2.93		1
5.11		1
7.61		1
2.89		1
3.07		0
28.32		0
2.64		1
5.5		1
2.25		1
1.75		1
9.5		1
1.5		1
1.25		1
11.82		1
1.75		1
33.5		0
3.75		1
3		0
15.61		1
2.32		1
0.36		0
6.07		1
2.86		1
1.71			1
21.82			1
2.14			1
9			1
7.86			1
5.07			1
12.82			0
3			1
7.25			1
1.18			1
10.5			1
18.43			0
5.18			1
1.96			1
5.82			1
2.82			1
63.25			0
25.86			1
2.07			1
7.25			0
11.43			1
4.25			1
18.04			1
71.75			0
16.36			1
9.25			1
3.14			1
3.39			1
16.18			1
26			0
7.5			1
3.75			1
8.93			1
4.43			1
2.86			1
1.75			1
5.21			0
14.43			1
1.75			1
6.14			1
23.79			1
1.57			1
1.75			1
3.75			1
15.25			0
10.71			1
8.04			1
10.14			1
3.89			1
2.14			1
4.75			1
17.46			0
10.32			1
21.93			0
2.14			1
17.25			0
0.64			1
5.29			1
5.71			1
1.57			1
2.75			1
1.75			1
6.68			1
10.68			1
8.54			1
21.21			0
16.36			0
2.21			1
4.5			0
2.86			1
16.29			1
3.93			1
6.54			1
18.75			0
4.25			1
4			0
6.75			0
8.21			1
16			1
35.39			1
4.14			1
11.07			1
5.61			1
2.82			1
4.79			1
7.25			1
45.54			1
28.21			0
31.46			0
29.75			0
10.18			1
2.82			1
2.14			1
1.29			1
7.18			1
1.96			1
13.5			0
1.54			1
3			0
3			0
5.39			1
2.18			1
5.39			1
2.75			1
2.86			1
25.57			0
5.75			1
2			1
5.14			1
7.57			0
9.75			1
13.46			1
2.75			1

## Sheet: Figure 5B
	1=event, 0 censored
Months after ICI	Normal	Overweight	Obese
4.71	1
50.89	1
10.79	0
15.96	1
3.82	1
11.46	1
5.57	1
25.5	1
17.86	0
2.18	1
5.36	1
6.71	0
1.07	0
22.36	1
17.75	1
4.89	1
4.86	1
4.75	1
7.57	1
4.54	0
33.57	1
3.43	1
9.5	0
29.64	1
18	1
4.93	1
39.04	0
3.57	0
11.79	0
4.93	0
63.25	1
5.25	1
6.43	0
20	1
21.89	1
36.5	1
16.75	0
19.18	0
7.14	1
13.96	1
8.75	1
8.18	0
5.29	1
6.21	1
39.96	0
35.04	1
11.11	1
2.89	1
15.04	1
2.14	1
4.86	1
14.32	1
0.36	1
9.29	1
11	1
30.82	1
14.86	1
14.46	1
3.54	1
13.54	0
0.75	1
3.18	1
18.71	1
8.21	1
15.46	1
8.21	0
9.04		1
61.68		1
9.29		0
1.68		1
20.86		1
9.64		1
63.39		1
23.96		1
8		0
12.71		1
16.68		1
0.46		1
22.54		0
34.21		0
7.25		0
9.25		1
9.68		0
44.64		0
10.5		1
8.39		0
67.36		0
1.82		1
14.64		1
52.79		1
16.5		0
0.79		0
13.5		0
7.39		1
32.61		0
13.29		1
7.21		0
10.11		1
45.07		1
15.75		0
34.43		1
31.75		0
22.86		1
2.68		1
5.25		1
1.25		1
17.75		0
26.75		0
4.93		1
9.36		1
4.5		0
32.93		0
0.18		0
13.86		1
1.64		0
19.86		1
73.29		0
11.36		1
72.71		1
3.96		0
26.5		0
8.04		1
23.07		0
12.75		1
3.07		0
28.32		0
12.82		0
30.5		0
2.25		1
55.68		0
9.11		0
16.43		1
9.68		1
37		0
0.79		0
33.5		0
8.36		1
3		0
33.07		1
7.54		1
0.36		0
6.07		1
16.11		1
1.71			1
32.32			1
16.14			1
35.11			0
30.64			1
8.18			1
12.82			0
3			1
10.54			1
1.75			1
43.93			1
18.43			0
11.25			1
3.46			1
21.39			1
8.25			1
63.25			0
25.86			1
2.07			1
7.25			0
23.14			1
6.82			1
18.04			1
71.75			0
16.36			1
13.54			1
3.14			1
3.39			1
31.68			1
26			0
8.46			1
24.71			1
21.96			1
7.86			1
13.79			1
18.68			1
5.21			0
27.29			1
11.54			1
27.57			1
46.25			1
17.18			1
10.21			1
7.79			1
15.25			0
10.71			1
38.75			1
11.25			0
5.04			0
8.39			0
10.29			1
17.46			0
21.18			1
21.93			0
4.82			1
17.25			0
0.64			1
10.57			0
41.07			1
3.5			1
11.86			1
21.86			1
26.39			0
14.32			1
12.61			0
21.21			0
16.36			0
3.54			0
4.5			0
17.18			1
19.93			0
5.11			1
8.79			1
18.75			0
17.36			1
4			0
6.75			0
10.82			0
23.04			0
36.64			0
18			1
11.79			0
29.61			1
5.75			1
8.14			1
11.86			1
60			0
28.21			0
31.46			0
29.75			0
21.11			1
12.25			0
8.46			0
1.29			1
9.36			1
7.21			1
13.5			0
1.64			1
3			0
3			0
8.57			1
3.18			1
26			0
16.86			1
20.75			0
25.57			0
28.36			1
3.43			1
16.89			0
7.57			0
19.43			0
22.25			0
9.82			1

[truncated: 38 more sheets: Figure 5C, Figure 5D, Figure 5E, Figure 5F, Figure 7A, Figure 7B, Figure 7C, Figure 7D, Supp Fig 1, Supp Fig2A, Supp Fig2B, Supp Fig2C, Supp Fig 2D, Supp Fig 3A, Supp Fig 3B, Supp Fig 4A, Supp Fig 4B, Supp Fig 4C, Supp Fig 4D, Supp Fig 7A …]
